# Supplementary material for: Abnormalities in normal-appearing white matter from which multiple sclerosis lesions arise
Source: Brain Commun. 2021 Aug 10;3(3):fcab176. doi: 10.1093/braincomms/fcab176 (PMC8453433; doi:10.1093/braincomms/fcab176)
Supplement: fcab176_Supplementary_Data [file fcab176_Supplementary_Data.zip]

Archive with 5 entries (4 files):
- suppl_data/
- suppl_data/Supplementary Material.pdf
- suppl_data/Video 1.mp4
- suppl_data/Video 2.mp4
- suppl_data/Video 3.mp4
